# Supplementary material for: A postzygotic GNA13 variant upregulates the RHOA/ROCK pathway and alters melanocyte function in a mosaic skin hypopigmentation syndrome
Source: Nat Commun. 2025 Feb 18;16:1751. doi: 10.1038/s41467-025-56995-4 (PMC11836271; doi:10.1038/s41467-025-56995-4)
Supplement: Supplementary file 4 — Source Data [file 41467_2025_56995_MOESM4_ESM.xlsx]

## Sheet: Figure 3b
WT	R200K	Q226L
1300.13	1581.71	1343.74
803.962	1548.12	2185.97
1429.66	913.789	2175.72
1105.97	2412.2	1637.77
1105.32	1572.33	3691.7
1513.6	1500.7	1607.08
1393.32	3112.21	1854.86
1066.91	1464.01	1476.79
973.698	1706.09	1308.35
1124.51	2401.63	1959.06
1090.28	2003.77	1446.51
923.995	1839.53	2691.01
898.43	2666.1	1629.22
965.497	1543.14	1977.1
981.014	1858.39	1824.87
1117.91	1683.35	1301.34
1778.29	1436.57	1125.41
1213.26	1863.12	1207.79
1194.15	1158.68	1451.76
1336.62	2157.61	2061.77
897.444	1912.37	1422.64
1016.6	811.79	1679.9
957.127	825.555	4012.69
883.124	3949.81	1307.97
913.627	1022.05	1464.7
1213.47	680.976	1018.41
1022.06	1208.25	1096.72
728.084	1692.15	1584.62
704.927	1109.13	1203.58
730.272	1445.01	2709.68
855.561	782.538	1526.97
1043.07	1305.97	4065.07
965.518	887.758	4336.26
944.455	1435.77	1634.48
936.422	953.489	1923.77
942.46	1263.52	1307.61
898.565	2120.79	2230.87
1015.98	1057.45	2677.66
667.236	816.599	1157.67
847.787	1175.59	1204.19
2374.82	1356.56	2028.61
1061.34	3542.42	1094.34
824.371	1677.78	1239.44
873.78	1375.33	2198.55
1121.39	1778.33	3523.06
834.28	3252.15	1241.11
706.51	1760.37	1390.37
747.254	1756.67	1271.07
1665.24	1362.65	1787.24
998.274	2023.29	1444.57
1207.64	1530.46	1223.94
1033.66	964.447	2263.93
1033.83	1343.03	2013.32
993.687	2297.83	1450.66
1064.23	1992.47	1590.4
1149.46	1209.21	2269.73
1116.83	1732.53	3053.27
666.784	1206.03	1999.04
913.225	2197.49	1663.52
1071.56	2169.86	2173.84
1055.97	1635.91	1617.11
941.816	1135.91	1847.7
1130.11	2220.22	1653.37
1171.56	1152.4	1023.29
1488.62	1782.58	1177.39
1116.98	1446.49	1431.91
899.279	1066.53	1181.04
982.226	1931.05	1185.09
917.852	1579.12	1060.12
1169.17	1163.16	1599.97
855.185	1597.2	1417.28
1621.84	934.352	2033.09
1223.29	1502.7	2348.26
1191.43	1491.49	1289.72
1221.21	1310.16	1934.29
	1655.08	1276.02
	2337.62	1232.78
	2693.03	1281.22
	1208.85	995.434
	854.077	1919.74
	903.798	1300.74
	1212.73	3466.26
	1542.29	1853.65
	1349.39	1199.4
	1443.52	1710.15
	1094.66	1860.44
	2477.14	1835.89
	2612.69	1276.27
	1467.6	1376.96
	1207.81	1679.98
	1022.37	2330.34
	1303.26	1950.61
	1795.09
	1433.6
	1544.64
	1215.07
	983.338
	1956.06
	2085.46
	1184.55
	2212.85
	1677.93
	2755.94

## Sheet: Figure 3c
WT	R200K	Q226L
1400.86	600.314	628.309
1309.57	545.007	467.943
847.962	630.178	917.98
875.864	362.886	383.432
1544.49	720.228	613.381
1019.83	1045.31	971.671
773.172	351.455	643.074
1234.42	700.842	1015.08
1610.99	740.304	738.35
1352.81	546.23	640.233
1261.68	644.579	1047.2
1360.16	712.617	372.895
1073.26	964.451	928.064
1619.27	883.586	671.257
1432.52	527.163	515.696
1486.32	696.888	807.066
797.308	1182.11	1079.19
1049.37	565.453	1021.7
995.312	1093.86	1457
820.242	848.786	859.281
1502.73	680.452	882.083
1686.63	690.717	1062.75
1693.84	933.297	401.579
1489.63	361.747	1095.55
998.615	942.381	691.608
1119.96	1280.32	814.691
1437.43	936.795	1013.58
1886.24	843.976	813.961
2114.41	929.278	696.637
1007.63	702.308	602.577
844.583	522.545	889.452
1457.45	733.467	419.335
1225.24	866.386	418.734
1346.66	836.831	702.97
1083.23	686.619	638.901
1240.63	1071.39	885.468
1605.63	515.937	600.732
497.573	901.348	607.792
1005.12	1005.65	901.024
1204.65	781.908	801.906
450.771	835.561	697.095
1301.09	366.855	762.246
1204.5	816.431	617.216
2045.24	956.566	629.587
496.186	835.191	582.493
911.677	668.289	864.061
1512.37	675.942	655.175
991.802	653.152	967.367
523.471	1473.67	1001.84
1172.85	559.307	1128.18
703.6	556.143	1075.43
1319.43	884.205	511.157
1174.46	872.215	546.285
1220	418.177	861.869
1493.68	394.95	1194.95
1149.27	797.04	424.845
1645.46	433.61	416.933
645.686	591.825	1001.72
874.301	508.732	930.37
954.8	438.312	448.355
988.348	620.085	697.251
1219.96	1257.91	817.893
832.046	614.703	1162.88
1180.64	1174.49	1128.83
870.761	631.897	1010.59
1100.27	738.37	778.66
1251.86	913.262	885.894
1071.01	548.334	1058.11
1123.66	687.093	356.237
801.223	711.636	815.429
2204.88	859.071	883.36
492.425	855.494	1057.42
1802.76	856.639	735.795
1550.33	892.091	527.016
1078.25	753.145	957.879
	781.84	1004.25
	609.903	729.903
	637.902	974.582
	974.001	1105.12
	860.29	608.967
	821.9	1063.73
	935.268	607.268
	746.908	722.184
	890.022	816.266
	734.023	799.302
	1057.36	515.046
	501.127	767.464
	435.925	927.381
	763.333	1339.5
	958.078	582.11
	1373.32	993.137
	1159.87	1029.95
	603.826
	741.978
	794.223
	1049.69
	1651.86
	836.413
	712.078
	994.776
	452.639
	474.436
	426.741

## Sheet: Figure 3d
WT	R200K	Q226L
0.724	0.865	0.936
0.651	0.913	0.936
0.854	0.888	0.654
0.648	0.958	0.955
0.488	0.888	0.701
0.539	0.604	0.675
0.734	0.929	0.713
0.86	0.934	0.687
0.655	0.592	0.79
0.45	0.947	0.738
0.547	0.839	0.649
0.697	0.889	0.925
0.804	0.731	0.705
0.632	0.631	0.817
0.643	0.918	0.907
0.578	0.651	0.738
0.777	0.5	0.824
0.773	0.846	0.672
0.619	0.522	0.535
0.805	0.8	0.432
0.546	0.849	0.736
0.379	0.726	0.938
0.729	0.869	0.949
0.454	0.956	0.698
0.588	0.757	0.869
0.509	0.533	0.872
0.477	0.64	0.511
0.501	0.964	0.656
0.445	0.56	0.751
0.663	0.838	0.81
0.751	0.73	0.844
0.464	0.588	0.916
0.7	0.742	0.901
0.465	0.94	0.827
0.709	0.924	0.796
0.441	0.718	0.772
0.511	0.935	0.937
0.947	0.787	0.79
0.819	0.708	0.74
0.599	0.663	0.711
0.968	0.855	0.869
0.586	0.952	0.741
0.564	0.774	0.958
0.455	0.624	0.817
0.851	0.567	0.926
0.791	0.815	0.672
0.494	0.731	0.964
0.579	0.908	0.871
0.944	0.592	0.475
0.63	0.927	0.578
0.795	0.885	0.673
0.655	0.832	0.918
0.59	0.639	0.883
0.738	0.925	0.791
0.463	0.929	0.448
0.718	0.737	0.878
0.628	0.945	0.949
0.924	0.923	0.753
0.794	0.902	0.529
0.777	0.885	0.955
0.673	0.898	0.679
0.472	0.698	0.822
0.9	0.961	0.585
0.528	0.713	0.692
0.826	0.843	0.681
0.704	0.749	0.761
0.76	0.647	0.753
0.642	0.906	0.795
0.423	0.962	0.943
0.688	0.753	0.708
0.541	0.839	0.876
0.978	0.648	0.662
0.301	0.857	0.757
0.384	0.692	0.913
0.588	0.948	0.58
	0.63	0.592
	0.558	0.82
	0.724	0.599
	0.593	0.836
	0.686	0.937
	0.69	0.777
	0.676	0.911
	0.472	0.853
	0.715	0.775
	0.92	0.654
	0.647	0.948
	0.97	0.666
	0.963	0.784
	0.612	0.55
	0.723	0.92
	0.477	0.622
	0.501	0.496
	0.856
	0.688
	0.938
	0.78
	0.35
	0.56
	0.718
	0.845
	0.913
	0.925
	0.957

## Sheet: Figure 3e
WT	R200K	Q226L
0.93	1	1
0.826	1	1
0.995	0.991	0.94
0.937	1	1
0.774	0.99	0.96
0.89	0.971	0.904
0.985	0.999	0.896
0.974	0.999	0.925
0.883	0.868	0.934
0.77	1	0.955
0.827	0.997	0.933
0.955	0.992	1
0.986	0.921	0.909
0.854	1	1
0.915	0.991	1
0.85	0.883	0.984
0.958	0.782	0.98
0.955	0.992	0.937
0.903	0.959	0.871
0.999	0.967	0.939
0.903	0.993	0.951
0.729	0.963	0.994
0.887	0.989	1
0.96	0.999	0.963
0.99	0.961	0.985
0.788	0.93	0.978
0.947	0.945	0.816
0.824	1	0.932
0.727	0.876	0.957
0.946	0.977	0.975
0.991	0.999	0.959
0.963	0.991	1.001
0.933	1	0.999
0.969	0.997	0.994
0.913	0.991	0.988
0.807	0.961	0.989
0.911	1	1
1	0.931	0.928
0.971	0.998	0.945
0.831	1	0.916
1	1	0.98
0.94	1	0.987
0.909	1	1
0.934	0.987	0.997
1	0.939	1
0.933	0.967	0.864
0.772	0.996	1
0.988	0.991	0.989
1	0.851	0.788
0.982	1	0.91
0.986	0.993	0.927
1	0.979	0.981
0.84	0.875	1
0.955	1	0.95
0.941	1.001	0.782
0.979	0.967	0.993
0.889	1	0.998
1	0.999	1
1	1	0.91
0.953	1	1
0.966	1	0.968
0.779	0.923	0.956
1	1	0.89
0.842	0.921	0.911
0.998	0.992	0.946
0.902	1	0.99
0.995	0.884	0.92
0.918	0.998	0.96
0.978	1	1
0.948	0.995	0.923
0.899	0.993	0.998
1	0.915	0.949
0.678	0.987	0.974
0.718	0.937	0.994
0.823	1	0.876
	0.889	0.87
	0.982	0.97
	0.999	0.883
	0.81	0.955
	0.986	1.001
	0.988	0.984
	0.949	0.996
	0.966	0.964
	1	0.925
	0.993	0.933
	0.941	0.999
	1.001	0.902
	1.002	1
	1	0.945
	0.996	1
	0.807	0.96
	0.872	0.921
	1
	0.903
	0.998
	0.988
	0.935
	0.955
	0.929
	0.981
	0.986
	1.001
	0.999

## Sheet: Figure 4b
WT	R200K	Q226L
817.734	1787.62	854.212
1516.64	2056.52	912.662
1031.83	1077.83	1331.15
923.989	1190.08	999.245
1239.38	902.201	1095.88
886.11	1021.5	1005.18
957.483	1502.03	1201.34
1149	1306.75	875.463
1295.16	1095.71	1123.11
1000.18	968.547	1684.82
907.894	1771.89	1905.97
869.138	3206.69	1224.96
1070.7	1107.35	982.476
1122.44	893.546	1055.41
1875.88	1408.43	952.259
688.106	1419.77	3746.66
830.117	1644.57	1149.86
704.928	2272.41	966.972
677.059	1286	1094.82
601.433	999.833	1209.24
731.233	1408.58	1315.71
561.139	2405.27	1061.04
690.63	1354.68	1401.38
717.854	1546.95	1360.64
841.568	1459.48	1041.71
1038.51	2491.41	1010.51
1513.79	1088.45	902.936
1170.27	2696.49	745.806
921.504	1060.26	751.414
944.856	1277.03	1784.88
1221.73	1245.22	1105.37
1128.88	1061.22	4210.81
618.114	1331.68	2128.76
705.375	1024.2	844.734
743.715	2212.82	1428.4
1170.38	2521.21	957.919
777.995	1116.55	798.327
865.08	2243.11	1585.06
783.034	2048.92	1555.53
2449.01	1785.11	1424.2
2078.46	2057.26	1203.39
729.159	1491.3	1161.3
1240.17	837.64	3663.34
	1875.44	2833.38
	2164.87	1625.34
	968.878	1559.74
	1240.46	1881.33
	1333.29
	1311.83
	1051.2
	999.925
	1125.07
	1740.11

## Sheet: Figure 4d
WT	R200K	Q226L
22	7	21
20	11	15
19	14	14
14	11	22
40	14	5
18	17	13
26	12	16
19	15	30
45	11	39
30	6	14
27	17	17
15	17	13
20	18	17
34	10	30
20	24	30
18	6	13
28	20	8
15	15	27
16	14	15
35	30	22
35	6	18
22	12	16
22	8	12
23	12	8
54	40	13
16	19	22
27	12	14
20	10	13
10	9	32
53	5	7
23	17	8
20	14	14
22	9	18
	14	24
	28	28
	20	18
	24	26
	19	4
	9	15
	3	20
	23	14
	20	17
	6	10
	9	10
	15	18
	12	7
	32	12
	8	26
	4
	4
	8
	35
	22
	15
	12
	7
	12
	21
	15
	2
	8
	23
	21
	15
	15
	16
	8
	8
	3
	26
	12
	7
	12
	18
	12
	13

## Sheet: Figure 5a
WT	R200K	Q226L
567.959	591.16	598.901
570.222	625.364	597.032
619.481	795.413	771.189
628.914	610.6	666.467
621.646	697.4	572.347
632.854	702.059	531.21
578.947	676.746	767.276
542.427	558.039	656.008
547.807	735.801	584.91
567.522	590.219	553.613
564.709	633.223	547.317
570.068	639.767	618.883
578.816	772.431	631.144
581.363	681.397	621.945
585.591	545.153	761.962
608.764	663.946	613.867
628.111	584.906	603.366
519.677	669.321	624.307
586.187	627.466	661.988
568.791	582.911	557.396
608.075	615.373	662.768
573.235	605.384	597.044
548.745	690.104	595.222
539.853	597.191	635.897
501.312	583.407	566.689
593.252	633.704	632.321
543.263	617.541	561.232
527.811	551.96	541.268
557.566	731.68	618.6
601.409	690.243	642.965
539.113	651.926	700.092
536.414	579.778	762.304
549.303	574.199	554.787
546.345	583.603	602.229
569.013	631.531
573.987	628.284
522.456	534.596
534.021	705.827
511.768	584.735
532.114	579.913
525.003	565.508
575.276	544.346
583.161
595.65
557.483

## Sheet: Figure 5b
RhoA WT	RhoA Q63L
12642.2	21718.1
11810.4	10025.7
10811.3	12193.2
12492	11130.2
13132.2	9730.33
12312.4	17635.5
17802.8	11707.1
15120.2	18780.7
10256.9	9837.52
6024.08	13537.6
13206.9	12435.2
6310.72	20250.4
12868.5	19510.2
9965.65	14753.2
7076.68	12468.8
14520.6	21658.7
14904.8	17755
14661	20252.1
15257.4	9082.38
13375.2	17653.7
10235.8	22560.6
7735.12	28702.8
13750.9	28790.9
11088.4	14605
8311.47	1312.13
14968.5	1649.78
3655.35	1721.76
6614.35
7640
2868.89
4061.54
5918.56
8284.49
5629.45

## Sheet: Figure 5c
RhoA WT	RhoA Q63L
0.409	0.584
0.295	0.69
0.211	0.565
0.324	0.374
0.247	0.297
0.261	0.692
0.284	0.576
0.165	0.682
0.215	0.506
0.595	0.565
0.344	0.612
0.314	0.488
0.274	0.639
0.302	0.776
0.404	0.521
0.462	0.703
0.275	0.758
0.408	0.565
0.306	0.681
0.142	0.482
0.516	0.8
0.343	0.777
0.481	0.887
0.605	0.887
0.289	0.796
0.45	0.61
0.308	0.504
0.306
0.578
0.442
0.413
0.337
0.507
0.583

## Sheet: Figure 5d
WT	WT CT04	R200K	R200K CT04	Q226L	Q226L CT04
7788.22	9390.92	14395.6	15838.8	19262.2	20060.5
7811.23	6279.83	25038.2	20485.9	23316.7	16094.8
12767.7	7624.92	20201.1	13992.9	20436.3	20266.5
12125	5913.26	21366.7	15339	18740	13055.6
6533.3	5175.3	17223	21117.8	15334.6	9004.1
7773.75	9861.1	26946.6	10935.2	16583.3	9926.54
13243.9	6399.56	17092.7	21701.7	17625.2	10876.2
5882.49	4837.73	17123.8	17325.3	30045.7	8909.34
6648.88	5823.33	14911	9942.08	11772.5	13169.1
4883.01	6593.34	17164.3	10971.3	10086.1	9358.82
4044.45	5505.6	20730.6	16042	15708.3	20453.3
4490.93	6629.22	32030.2	8827.85	15319.6	12012.4
4025.2	5271.57	21929.2	22234	17342.8	9744.06
4110.67	8740.2	12659.4	12161	19126.2	12162
3329.4	5746.41	19825.2	17380.6	17293.8	2995.21
3638.97	5879.43	19927.1	10017.4	22583.6	2071.81
10228.8	11271	14389.9	15794.1	15169.2	2429.89
3097.69	3539.98	10760.8	18669.7	12134.1	10448
4479.24	1497.71	9557	21812	11207	8819.56
8168.93	1992.15	13626	12613.8	9614.48	17128.8
8124.38	2348.53	12388.8	14629.2	12608.4	8556.27
6385.55	6650.52	19145	6823.59	18889.1	9885.69
7954.27	5958.39	15610.2	13057.3	23545.7	6967.27
7622.83	10834.8	15969.8	16861.8	12690.6	14703.3
8224.92	6001.15	24994.6	6477.66	8485.29	4875.68
10879	6563.55	9833.76	8330.86	13922.1	14308.2
7368.78	4744.24	21154	21710.9	10004.7	11644.8
15226	11326.5	17276	12934.4	12982.8	9689.39
6204.74	12084	17517.2	23050.1	15005.2	7316.15
5678.39	5717.69	12466	15667.3	20363.8	11434
7744.52	5889.45	22855.2	6856.88	24388.6	12956.5
9479.14	9964.7	21913.4	14225.4	15607.9	12811.7
7076.16	11117.8	21573.7	15570.3	11939.4	16741.2
7257.11	9007.85	13865.3	9675.22	25665.7	18830.2
10355	4346.85	21560.5	12717.8	18388.1	14438.6
8156.95	2712.12	19890.3	15686	14684.6	13689.6
11314.1	1902.97	13471.8	13497.8	16683.8	22780.6
19797.9		8443.81	16332.2	22418.4	10074.3
8351.84		19029.7	11999.4	16503.7	13608.5
11124.1		13252.5	11140.2	17185.3
7231.21		17509.3	17785.2	11419.1
6404.5		19435.6	14706.5	15480.1
		12718.6	11872.2	15666
		14801.4	10593.5	10615.1
		19092.9	9625.61	12831.4
		19631	9012.79	13176.2
		9728.81	12183.5
		10149.7	12263.3
		19720.9	10605.3
		16384.8	10506.1
			8190.91
			5533.06
			10850.6
			11001.8
			11379.5
			11193.2
			15148.1
			9180.24
			13560.5
			9501.95
			11377.7

[truncated: 11 more sheets: Figure 5e, Figure 5f, Figure 5g, Figure 6a, Figure 6b, Figure 6c, Figure 6d, Figure 7b, Figure 7c, Figure 7e, Supp. Figure 8a.]
